# Supplementary material for: In Vitro Morphogenesis of Arabidopsis to Search for Novel Endophytic Fungi Modulating Plant Growth
Source: PLoS One. 2015 Dec 7;10(12):e0143353. doi: 10.1371/journal.pone.0143353 (PMC4671684; doi:10.1371/journal.pone.0143353)
Supplement: S1 Dataset — (XLS) [file pone.0143353.s001.xls]

## Sheet: Biomass
	Fresh weight (mg) 14 dai	Dry weight (mg) 14 dai	Fresh weight (mg) 21 dai	Dry weight (mg) 21 dai
C	4.6	0.6	12.9	1.6
C	5.2	0.7	8.7	1.2
C	5.4	0.6	13	1.5
C	4.6	0.5	13	1.9
C	4.7	0.6	16.5	1.5
C	4.6	0.6	14.3	1.2
C	5.2	0.6	12.4	1.3
C	4.5	0.6	10.1	1.1
C	5.2	0.8	10.1	1.4
C	4.9	0.7	12.1	1.6
C	4.3	0.7	12.7	1.7
C	3.9	0.4	9.7	1.3
SA	4.5	0.7	20.1	2.6
SA	5.4	0.8	16.2	2.1
SA	3.4	0.6	14.4	1.9
SA	4.1	0.7	17	2.4
SB	6.3	1.1	30.1	2.7
SB	6.5	0.9	30.4	2.9
SB	4.9	0.9	27.7	2.7
SB	4.7	0.6	20.5	2.3
SE	2.5	0.5	6.4	1.1
SE	2.7	0.7	8.2	1.2
SE	2.2	0.6	6.4	1.1
SE	2.4	0.5	7.7	1.1
SL	2.7	0.6	7.9	1.2
SL	3.4	0.7	6.5	1
SL	3.1	0.7	5.2	0.9
SL	3	0.7	3.8	0.7
SL23	5.3	0.7	10.9	3.3
SL23	6.2	0.8	10	2.8
SL23	7.8	1.2	8.4	2.3
SL23	5.6	0.8	5.9	2.1
SO	3.1	0.5	8.7	0.8
SO	3.1	0.6	10.7	1.1
SO	3.9	0.7	9.2	1.4
SO	3.1	0.6	5.6	0.9
SS	5.7	0.8	32.7	3.4
SS	6.4	1	21.2	2.4
SS	6.6	0.9	20.4	1.9
SS	6.2	0.9	28	2.5
ST2	2.8	0.6	13.1	2.2
ST2	3.5	0.6	12.1	2.2
ST2	3.5	0.6	15.2	2.3
ST2	3.7	0.7	10.1	3.4
ST3	4.4	0.8	14.4	1.6
ST3	5.1	0.8	14.1	1.8
ST3	3.8	0.8	10.8	1.5
ST3	3.7	0.5	12.1	1.7
RL3	3.2	0.7	4.8	0.7
RL3	3	0.8	5.1	0.6
RL3	2.5	0.6	4.5	0.8
RL3	2.4	0.4	3.5	0.7
RL6	6	0.8	11.8	1.5
RL6	5.2	1.1	16.5	2.2
RL6	5.8	0.8	12.7	1.7
RL6	5.4	0.8	9.9	1.3
RT10	4.1	0.6	7	1.9
RT10	5.4	0.9	6.3	1.5
RT10	4.9	1	5.3	1.4
RT10	4	0.7	8.6	2.1
RT13	5.3	0.7	13.2	1.4
RT13	4.3	0.6	15.4	1.4
RT13	4.6	0.9	14.8	2.1
RT13	4.6	0.8	10.3	1.3
RT14	3.8	0.7	11.8	1.7
RT14	4.5	0.8	10.5	1.8
RT14	4.9	0.6	13.6	1.8
RT14	4.6	0.8	9.3	1.4
RT5a	1.5	0.2	3.3	0.5
RT5a	1.6	0.3	4	0.5
RT5a	1.6	0.2	4.2	0.6
RT5a	1.6	0.2	3.2	0.5
RT5b	5.9	0.9	22	3.6
RT5b	5.6	0.9	18.2	2.9
RT5b	6.2	0.9	24.5	3.1
RT5b	5.5	0.9	21.4	2.9
RT6c	6.3	1	14.9	2.9
RT6c	7	0.9	15.3	3.3
RT6c	4.9	0.8	15.3	3.1
RT6c	6.8	1	15.2	2.8
RT9	5.5	0.7	9.5	1.3
RT9	4.1	0.7	8.1	1.3
RT9	3.9	0.6	9.6	1.4
RT9	3.7	0.6	6	1.1
RT9b	5.7	0.8	15.9	2.3
RT9b	5.4	0.6	10.9	1.6
RT9b	5.1	0.7	13.5	1.9
RT9b	6.7	0.9	10.7	1.7

## Sheet: Root area and root depth
	Root area (mm2) 14 dai	Root depth (mm) 14 dai	Root area (mm2) 21 dai	Root depth (mm) 21 dai
C	42.4	43	89.4	48
C	35.5	44.6	66	48
C	33.4	40	84	48
C	40.5	42.4	88.6	42.1
C	37.9	42.5	80	50
C	34.9	41.8	109.4	47
C	31	36	102.2	44
C	48.8	54	90	43.6
C	40.9	54	114	48
C	40.9	57	136.4	72.4
C	46.6	51	126.8	84.4
C	46.9	51.5	166.2	68
SA	45.6	21.5	223.4	26
SA	42.8	19.8	126.6	28
SA	35	19	222.8	30
SA	49	30.9	216.8	30.6
SA	42	28	200.6	30
SB	23	27.8	166.2	51.5
SB	34.3	29.3	279.6	52.4
SB	29	28	296	67.7
SB	52.5	29	440	70.3
SB	46.4	28	173.2	48
SE	23	15	48	15
SE	13.9	11.4	68.6	14
SE	16	11.6	75.6	18
SE	18	16	70.8	16
SE	9.8	13.8	36.8	12.7
SL	10.3	13	28.6	12.4
SL	13.9	15	38.6	11.8
SL	13.7	12.9	50.6	13.6
SL	19.5	16	48.8	11.9
SL	18.7	18	68.4	11.5
SL23	22	23	16	11
SL23	43.8	28	30	14.9
SL23	44.6	24	17.2	16.1
SL23	36	29	15.4	13
SL23	25.7	28.5	18.6	16
SO	14.5	13.2	71.8	16.8
SO	24	15.6	42.8	15.3
SO	19	14.4	69	19.7
SO	17	16.5	68.2	19
SO	17.5	17	33.8	14
SS	67.2	29.3	193	35
SS	48	26	213.8	36.3
SS	50.5	27.5	183.2	35
SS	48	34	203.2	37.2
SS	53.1	35.7	194.2	33
ST2	25.6	19.9	40.6	15
ST2	22.4	19.3	58.6	16
ST2	20.9	16.6	67	18
ST2	14	19.3	59.6	18
ST2	27	19	46	17
ST3	36.4	21.4	35	17.3
ST3	31	21.6	100	19.4
ST3	19.3	22	119.8	19
ST3	31.5	22.9	55.4	18.5
ST3	22.1	20	46.6	15.4
RL3	19.7	22	-	-
RL3	15.1	18.1	-	-
RL3	12.4	19.6	-	-
RL3	5.2	13	-	-
RL3	2.4	8.6	-	-
RL6	42	46.4	183.2	58
RL6	31.9	41.4	156	72
RL6	43.3	41.9	198.8	84.5
RL6	38.7	49	190.8	83
RL6	44.1	53	108	84.3
RT10	58.6	29.9	26.4	29
RT10	36.3	28	48	28.6
RT10	38.9	30	81.8	29
RT10	35.7	28	70	31
RT10	39	34	48	20
RT13	59.6	34	186.2	50.6
RT13	67	32.8	106.8	53.9
RT13	43.1	34	332	56
RT13	40	34	151.8	58.6
RT13	60	33	314.2	43.1
RT14	57.3	32.1	127.4	36
RT14	42.8	30	131.8	33
RT14	56.2	29	196.8	36
RT14	50.1	32	138.2	37
RT14	53.9	35	128.4	34
RT5a	8.3	15	-	-
RT5a	2.6	11.6	-	-
RT5a	7.5	16	-	-
RT5a	6.1	14.2	-	-
RT5a	5.9	14.2	-	-
RT5b	28.2	28.9	133.8	30
RT5b	34.2	27.5	144	30
RT5b	32	29	177.4	28
RT5b	43.1	30	146.4	28.8
RT5b	38	29.1	122.4	29
RT6c	43.6	43	205	40
RT6c	63.1	33.3	168.4	32.2
RT6c	40	37	163.2	34
RT6c	49.5	30	147	37
RT6c	77.5	37	194.6	35
RT9	62.2	34.7	96.6	33.8
RT9	43	33.7	168.4	37
RT9	55	34	91.4	33
RT9	53.4	30.6	136	30
RT9	53	30.6	120.6	30
RT9b	63.8	51	174.8	40
RT9b	54	45	144.2	72
RT9b	45	47	159.5	56
RT9b	64	46	160.4	71
RT9b	48	43.9	190.8	74

## Sheet: Root morphology
	Primary root length (mm)	First order lateral roots (n°)	Lateral root length (mm)
C	45.6	18	125.7
C	42.5	16	79.8
C	46.3	23	149.5
C	43.2	16	78.5
C	34.2	15	55.9
C	46.6	20	111.2
C	43.8	17	89.5
C	44.1	18	107
C	39	15	89.9
C	36.5	17	106.2
C	43.4	20	140.5
C	39.3	13	78.2
SA	26.5	17	91.2
SA	27	16	121.8
SA	23	10	96.5
SA	33.4	14	110.8
SA	29.9	16	137.1
SA	30.6	15	89.3
SB	30.6	15	89.3
SB	40.7	13	154.8
SB	35	16	131.9
SB	31.9	18	134.2
SB	34.4	18	144.9
SB	35.5	21	151.9
SE	15.1	9	29.9
SE	17	11	35
SE	6.5	4	17.3
SE	14.9	5	12.4
SE	16	12	20
SE	14	6	40
SL	15.2	10	38.7
SL	15	12	55.8
SL	15.9	9	29.3
SL	19.6	15	58.3
SL	20.2	11	69.6
SL	20.3	9	59.2
SL23	30	24	142
SL23	25.1	16	94.1
SL23	23	10	65.2
SL23	29.1	12	81.6
SL23	30.9	15	100.7
SL23	31.6	14	64
SF	31	21	169.4
SF	28.8	19	136.3
SF	26.1	15	138
SF	38.5	16	141.2
SF	31.7	12	123.9
SF	38	14	131.7
RL3	24.4	7	26
RL3	22.4	6	21.6
RL3	19.6	12	40.3
RL3	20.1	5	33.1
RL3	20.8	9	23.3
RL3	18.3	6	12
RT5a	17.8	7	7.9
RT5a	17.3	2	3.4
RT5a	18.9	5	13.6
RT5a	17.5	7	7.3
RT5a	17.8	3	4.3
RT5a	18.5	5	14.8
RT5b	33.4	16	111.7
RT5b	29.1	16	77.7
RT5b	30.3	14	84.5
RT5b	32.1	15	100.5
RT5b	27.7	13	73.1
RT5b	28.5	16	85.6
RT6c	41.7	17	191.7
RT6c	36.1	12	101.6
RT6c	43.2	13	158.3
RT6c	35.1	15	150.9
RT6c	28.4	22	173.3
RT6c	37.8	12	111.2
